# Supplementary material for: Synthesis and Structure–Activity Relationship Studies of Pyrido [1,2-e]Purine-2,4(1H,3H)-Dione Derivatives Targeting Flavin-Dependent Thymidylate Synthase in Mycobacterium tuberculosis
Source: Molecules. 2022 Sep 21;27(19):6216. doi: 10.3390/molecules27196216 (PMC9571937; doi:10.3390/molecules27196216)
Supplement: Supplementary file 1 [file molecules-27-06216-s001.zip]

Archive with 1 entries (1 files):
- molecules-1929618-supplementary.pdf
